# Supplementary material for: Optimizing High-Intensity Functional Training Performance: Individualized Load Prescription vs. Standardized Weights
Source: Sports (Basel). 2026 Mar 9;14(3):108. doi: 10.3390/sports14030108 (PMC13030661; doi:10.3390/sports14030108)
Supplement: Supplementary file 1 [file sports-14-00108-s001.zip]

Archive with 1 entries (1 files):
- sports-4081098-supplementary.pdf
